# Supplementary material for: Genomic analyses reveal presence of extensively drug-resistant Salmonella enterica serovars isolated from clinical samples in Guizhou province, China, 2019–2023
Source: Front Microbiol. 2025 Mar 27;16:1532036. doi: 10.3389/fmicb.2025.1532036 (PMC11987122; doi:10.3389/fmicb.2025.1532036)
Supplement: Supplementary file 1 [file Table_1.xlsx]

## Sheet: Supplementary Data 1
Supplementary Data1：Antimicrobials breakpoints (CLSI M100 33th Edition)
Antimicrobials	Susceptible (S)（μg/mL）	Intermediate (I)（μg/mL）	Resistant (R)（μg/mL）
chloramphenicol (C)	≤8	16	≥32
trimethoprim-sulfamethoxazole (SXT)	≤2/38	-	≥4/76
colistin (CL)	-	≤2	≥4
ertapenem (ETP)	≤0.5	1	≥2
meropenem (MEM)	≤1	2	≥4
cefotaxime (CTX)	≤1	2	≥4
ceftazidime (CAZ)	≤4	8	≥16
ceftazidime/avibactam (CZA)	2024-08-04	-	≥16/4
tetracycline (TE)	≤4	8	≥16
tigecycline* (TGC)	≤2	4	≥8
ciprofloxacin (CIP)	≤0.06	0.12-0.5	≥1
nalidixicacid (NA)	≤16	-	≥32
azithromycin (AZM)	≤16	-	≥32
amikacin (AN)	≤16	32	≥64
streptomycin (STS)	≤16	-	≥32
ampicillin (AM)	≤8	16	≥32
ampicillin/sulbactam (SAM)	≤8/4	2024-08-16	≥32/16
1. * Streptomycin (STS) and nalidixicacid (NA) were interpreted by the National Antimicrobial Resistance Monitoring System for enteric bacteria (NARMS) established breakpoints for Salmonella isolates (https:/www.cdc.gov/narms/antibiotics-tested.html) and tigecycline was interpreted by the Food and Drug Administration (FAD) established breakpoint for Enterobacteria (https://www.fda.gov/drugs/devel…

## Sheet: Supplementary Data 2
Supplementary Data 2 Detailed characteristics of XDR Salmonella isolates: Specimen type,Serovar, MLST, ARG and Plasmid
Strain ID	Specimen type	Serovar	MLST	Antimicrobial resistances genes	Multi-drug resistance related genes	Phenotypic resistance profile	Plasmid replicons
SM2019027	stool	Agona	ST13	dfrA14，sul3 ，qnrS1，emrA，emrB，emrR，mdtK，mphA，mrx，aac(6')-Iy，aph(3')-Ia，aph(6)-Id，kdpE，tetA，blaCTX-M-55，blaTEM-1，bacA，pmrF	leuO，mdfA，soxS，soxR，H-NS，golS，sdiA，CRP，marA，baeR，rsmA，marR，acrA，acrB，mdsA	C-SXT-NA-AZM-STS-TE-AM-CTX-CAZ-SAM	IncHI2|IncHI2A、IncX1
SM2019030	stool	Enteritidis	ST11	gyrA-D87G，emrB，emrR，mdtK，aac(6')-Iy，kdpE，bacA，pmrF	kpnF，leuO，mdfA，soxS，soxR，H-NS，golS，sdiA，CRP，marA，baeR，rsmA，marR，acrA，acrB	C-SXT-NA-AZM-STS-TE-AM-CTX-CL	None
SM2020067	stool	Kentucky	ST198	dfrA14，sul1，gyrA-S83F，gyrA-D87N，parC-S80I，emrB，emrR，mdtK，mphA，mrx，aadA7，aadA17，aac(3)-IId，aac(6')-Iaa，aph(3')-Ia，rmtB，kdpE，tetA，blaCTX-M-55，blaTEM-1，bacA，pmrF	kpnF，leuO，mdfA，soxS，soxR，H-NS，golS，sdiA，CRP，marA，baeR，rsmA，marR，acrA，acrB	C-SXT-CIP-NA-AZM-AN-STS-TE-AM-CTX-CAZ-SAM	None
SM2020068	stool	Kentucky	ST198	dfrA14，sul1，gyrA-S83F，gyrA-D87N，parC-S80I，emrB，emrR，mdtK，mphA，aadA7，aadA17，aac(3)-IId，aac(6')-Iaa，aph(3')-Ia，rmtB，kdpE，tetA，blaCTX-M-55，blaTEM-1，bacA，pmrF	kpnF，leuO，mdfA，soxS，soxR，H-NS，golS，sdiA，CRP，marA，baeR，rsmA，marR，acrA，acrB	C-SXT-CIP-NA-AZM-AN-STS-TE-AM-CTX-CAZ-SAM	None
SM2020093	stool	Typhimurium	ST19	catB3，dfrA12，sul1，qnrB4，aac(6')-Ib-cr6，emrB，emrR，mdtK，mphA，mrx，aadA2，aac(6')-Iaa，aph(3'')-Ib，aph(6)-Id，kdpE，blaDHA-1，blaOXA-1，bacA，pmrF	kpnF，leuO，soxS，soxR，H-NS，golS，sdiA，CRP，marA，baeR，rsmA，marR，acrA，acrB，mdsA，mdsB	C-SXT-CIP-NA-AZM-STS-TE-AM-CTX-SAM	IncA
SM2020102	stool	Typhimurium	ST19	floR，sul2，emrB，emrR，mdtK，aac(6')-Iaa，kdpE，tetA ，tetM，blaTEM-1，bacA，pmrF	kpnF，leuO，mdfA，soxS，soxR，H-NS，golS，sdiA，CRP，marA，baeR，rsmA，marR，acrA，acrB，mdsA，mdsB	C-SXT-NA-AZM-STS-TE-AM-CTX-CAZ-SAM	IncI1-I(Alpha)
SM2020103	stool	Typhimurium	ST19	dfrA27，sul1，qnrS2 ，oqxA，emrB，emrR，mdtK，mphA，mrx，aadA16，aac(6')-Iaa，kdpE，tetA，blaCTX-M-64，bacA，pmrF	kpnF，leuO，mdfA，soxS，soxR，H-NS，golS，sdiA，CRP，marA，baeR，rsmA，marR，acrA，mdsA，mdsB	C-SXT-CIP-NA-AZM-STS-TE-AM-CTX-CAZ-SAM	IncHI2|IncHI2A、IncFIB(S)|IncFII(S)
SM2020121	stool	Enteritidis	ST11	emrB，emrR，mdtK，aac(6')-Iy，kdpE，bacA，pmrF	kpnF，leuO，mdfA，soxS，soxR，H-NS，golS，sdiA，CRP，marA，baeR，rsmA，marR，acrA，acrB	C-SXT-CIP-NA-STS-TE-AM-CTX-CAZ-SAM-COL	None
SM2021052	stool	I 4,[5],12:i:-	ST34	catB3，dfrA17，sul1，sul2，qnrS1，oqxA，emrB，emrR，mdtK，mphA，mrx，aadA5，aac(3)-IVa ，aac(6')-Iaa ，aac(6')-Ib10，aph(3'')-Ib，aph(4)-Ia， aph(6)-Id，kdpE，tetB，tetR，blaCTX-M-65，blaOXA-1，blaTEM-1，bacA，pmrF	kpnF，leuO，mdfA，soxS，H-NS，golS，sdiA，CRP，marA，baeR，rsmA，marR，acrA，acrB，mdsA，mdsB	C-SXT-CIP-NA-AZM-STS-TE-AM-CTX-SAM	IncHI2|IncHI2A、IncQ1
SM2021073	stool	I 4,[5],12:i:-	ST34	catB3，cmlA1，dfrA12，sul1，sul2，sul3，qnrS2，oqxA，aac(6')-Ib-cr6，emrB，emrR，mdtK，aadA，aadA2，aac(3)-IVa，aac(6')-Iaa，aph(3')-Ia，aph(3'')-Ib，aph(4)-Ia，aph(6)-Id，kdpE，tetB，tetR，blaCTX-M-14，blaOXA-1，mcr-1.1，bacA，pmrF	kpnF，leuO，mdfA，soxS，H-NS，golS，sdiA，CRP，marA，baeR，rsmA，marR，acrA，acrB，mdsA，mdsB	C-SXT-CIP-NA-STS-TE-AM-CTX-CAZ-SAM-COL	IncQ1、IncHI2|IncHI2A
SM2021074	stool	I 4,[5],12:i:-	ST34	dfrA14，sul2，qnrS1，emrB，emrR，mdtK，aac(6')-Iaa，aph(3'')-Ib，kdpE，tetA，blaTEM-1，bacA，pmrF	kpnF，leuO，mdfA，soxS，H-NS，golS，sdiA，CRP，marA，baeR，rsmA，marR，acrA，acrB，mdsA，mdsB	C-SXT-CIP-NA-STS-TE-AM-CTX-SAM-CL	p0111
SM2021075	stool	Kentucky	ST198	dfrA14，sul1，gyrA-S83F，gyrA-D87N，parC-S80I，emrB，emrR，mdtK，mphA，mrx ，aadA7，aadA17，aac(3)-IId，aac(6')-Iaa，aph(3')-Ia，rmtB，kdpE，tetA，blaCTX-M-55，blaTEM-1，bacA，pmrF	kpnF，leuO，mdfA，soxS，soxR，H-NS，golS，sdiA，CRP，marA，baeR，rsmA，marR，acrA，acrB	C-SXT-CIP-NA-AZM-AN-STS-TE-AM-CTX-CAZ-SAM	None
SM2021076	stool	Typhimurium	ST19	sul3，qnrS1，emrB，emrR，mdtK，aac(6')-Iaa，kdpE，blaTEM-1，bacA，pmrF	kpnF，leuO，mdfA，soxS，soxR，H-NS，golS，sdiA，CRP，marA，baeR，rsmA，marR，acrA，acrB，mdsA，mdsB	C-SXT-CIP-NA-AZM-AN-STS-TE-AM-CTX-CAZ-SAM-CL	None
SM2021077	stool	Enteritidis	ST11	dfrA17，gyrA-D87G，emrB，emrR，mdtK，aadA5，aac(6')-Iy，kdpE，blaTEM-1，bacA，pmrF	kpnF，leuO，mdfA，soxS，soxR，H-NS，golS，sdiA，CRP，marA，baeR，rsmA，marR，acrA，acrB	C-SXT-CIP-NA-AZM-AN-STS-TE-AM-CTX-CAZ-SAM-CL	None
SM2021080	stool	Enteritidis	ST11	emrB，emrR，mdtK，aac(6')-Iy，kdpE，bacA，pmrF	kpnF，leuO，mdfA，soxS，soxR，H-NS，golS，sdiA，CRP，marA，baeR，rsmA，marR，acrA，acrB	C-SXT-CIP-NA-AN-STS-TE-AM-CTX-SAM-CL	None
SM2021081	stool	Goldcoast	ST358	floR，cmlA1，dfrA12，sul2， sul3，qnrS1 ，emrB，emrR，mdtK，aadA，aadA2，aac(6')-Iaa，kdpE，tetA，tetM，blaTEM-1，bacA，pmrF	kpnF，leuO，mdfA，soxS，soxR，H-NS，golS，sdiA，CRP，marA，baeR，rsmA，marR，acrA，acrB	C-SXT-NA-AZM-STS-TE-AM-CTX-SAM	IncFIA(HI1)|IncHI1A|IncHI1B(R27)
SM2021130	stool	Albany	ST292	dfrA1，sul1，gyrA-S83F，emrB，emrR，mdtK，aac(6')-Iaa，kdpE，CARB-3，bacA，pmrF	kpnF，leuO，mdfA，soxS，soxR，H-NS，golS，sdiA，CRP，marA，baeR，rsmA，marR，acrA，acrB，mdsA，mdsC	C-SXT-NA-AZM-STS-TE-AM-CTX-CAZ-SAM	None
SM2021136	stool	Thompson	ST26	catB3，cmlA5，dfrA14，sul1，sul2，qnrB4，qnrS1，aac(6')-Ib-cr6，emrB，emrR，mdtK，ermB ，mphA，mrx，aadA，aadA8，aac(6')-Iy，aph(3'')-Ib，aph(6)-Id，kdpE，tetA，blaDHA-15，blaOXA-1，bacA，pmrF	kpnF，leuO，mdfA，soxS，soxR，H-NS，golS，sdiA，CRP，marA，baeR，rsmA，marR，acrA，acrB	C-SXT-CIP-AZM-STS-TE-AM-CTX-CAZ-SAM	None
SM2021151	stool	Infantis	ST32	emrB，emrR，mdtK，aac(6')-Iy，kdpE，bacA，pmrF	kpnF，leuO，mdfA，soxS，soxR，H-NS，golS，sdiA，CRP，marA，baeR，rsmA，marR，acrA，acrB	C-SXT-CIP-NA-AZM-STS-TE-AM-CTX-CAZ-SAM	None
SM2021168	stool	Typhimurium	ST34	cmlA1，sul1，sul2，sul3，gyrA-D87Y，oqxA，oqxB，emrB，emrR，mdtK，mphA，mrx，aadA，aadA2，aac(3)-IId，aac(3)-IVa，aac(6')-Iaa，aph(3')-Ia，aph(3'')-Ib，aph(6)-Id，kdpE，tetA，blaNDM-1，blaTEM-1，bacA，pmrF	kpnF，leuO，mdfA，soxS，soxR，H-NS，golS，sdiA，CRP，marA，baeR，rsmA，marR，acrA，acrB，mdsA，mdsB	C-SXT-CIP-NA-AZM-STS-TE-AM-CTX-CAZ-SAM	IncQ1、IncHI2|IncHI2A
SM2021172	stool	Muenster	ST321	dfrA14，sul3，qnrS1，emrB，emrR，mdtK，aadA23，aac(3)-IId，aac(6')-Iy，aph(6)-Id，kdpE，tetA，blaCTX-M-55，blaTEM-1，bacA，pmrF	kpnF，leuO，mdfA，soxS，soxR，H-NS，golS，sdiA，CRP，marA，baeR，rsmA，marR，acrA，acrB	C-SXT-CIP-NA-AZM-STS-TE-AM-CTX-CAZ-SAM	None
SM2021174	stool	I 4,[5],12:i:-	ST34	catB3，sul1，sul2，qnrA1，qnrS1，emrB，emrR，mdtK，aadA2，aac(3)-IVa，aac(6')-Iaa，aac(6')-Ib10，aph(4)-Ia，ant(2'')-Ia，kdpE，tetB，tetR，blaCTX-M-55，blaOXA-1，blaTEM-1，bacA，pmrF	kpnF，leuO，mdfA，soxS，soxR，H-NS，golS，sdiA，CRP，marA，baeR，rsmA，marR，acrA，acrB，mdsA，mdsB	C-SXT-CIP-NA-AZM-STS-TE-AM-CTX-CAZ-SAM	IncHI2|IncHI2A
SM2021210	stool	Enteritidis	ST11	emrB，emrR，mdtK，aac(6')-Iy，kdpE，bacA，pmrF	kpnF，leuO，mdfA，soxS，soxR，H-NS，golS，sdiA，CRP，marA，baeR，rsmA，marR，acrA，acrB	SXT-NA-AZM-STS-TE-AM-CTX-CAZ-SAM-CL	None
SM2021225	stool	Enteritidis	ST11	emrB，emrR，mdtK，aac(6')-Iy，kdpE，blaTEM-1，bacA，pmrF	kpnF，leuO，mdfA，soxS，soxR，H-NS，golS，sdiA，CRP，marA，baeR，rsmA，marR，acrA，acrB	C-SXT-CIP-NA-AZM-STS-TE-AM-CTX-CAZ-SAM	IncFIB(S)、IncFII(S)
SM2021226	stool	Give	ST516	emrB，emrR，mdtK，aac(6')-Iy，kdpE，bacA，pmrF	kpnF，leuO，mdfA，soxS，soxR，H-NS，golS，sdiA，CRP，marA，baeR，rsmA，marR，acrA，acrB	C-SXT-CIP-NA-AZM-STS-TE-AM-CTX-CAZ-SAM	None
SM2021248	stool	Litchfield	ST214	dfrA14，sul3，qnrS1，emrB，emrR，mdtK，emrA，mphA，mrx，aadA23，aac(3)-IId，aac(6')-Iy，aph(3')-Ia，aph(6)-Id，kdpE，tetA，blaCTX-M-55，bacA，pmrF	kpnF，leuO，soxS，soxR，H-NS，golS，sdiA，CRP，marA，baeR，rsmA，marR，acrA，acrB	C-SXT-CIP-NA-AZM-STS-TE-AM-CTX-CAZ-SAM	IncHI2|IncHI2A、IncB/O/K/Z
SM2022041	stool	London	ST155	catII，dfrA27，sul1，sul2，emrB，emrR，mdtK，mphA，mrx，aadA16，aac(3)-IId，aac(6')-Iaa，aac(6')-Ib10，aph(3'')-Ib，aph(6)-Id，kdpE，tetA，blaTEM-1，bacA，pmrF	kpnF，leuO，mdfA，soxS，soxR，H-NS，golS，sdiA，CRP，marA，baeR，rsmA，marR，acrA，acrB	C-SXT-CIP-AZM-STS-TE-AM-CTX-SAM	IncFIB(K)
SM2022097	stool	Kentucky	ST198	catB3，dfrA12，sul1，sul2，gyrA-S83F，emrB，emrR，mdtK，aac(3)-IVa，aac(6')-Iaa，aac(6')-Ib10，aph(3')-Ia，kdpE，blaCTX-M-65，blaOXA-1，bacA，pmrF	kpnF，leuO，mdfA，soxS，soxR，H-NS，golS，sdiA，CRP，marA，baeR，rsmA，marR，acrA，acrB	C-SXT-CIP-NA-AZM-STS-TE-AM-CTX-CAZ-SAM	IncHI2|IncHI2A
SM2022100	stool	Kentucky	ST198	dfrA14，sul1，gyrA-S83F，gyrA-D87N，parC-S80I，qnrS1，emrB，emrR，mdtK，mphA，mrx，aadA7，aadA17，aac(3)-IId，aac(6')-Iaa，aph(3')-Ia ，rmtB，kdpE，tetA ，blaCTX-M-55，blaTEM-1，bacA，pmrF	kpnF，leuO，mdfA，soxS，soxR，H-NS，golS，sdiA，CRP，marA，baeR，rsmA，marR，acrA，acrB	C-SXT-CIP-NA-AZM-AN-STS-TE-AM-CTX-CAZ-SAM	None
SM2022223	stool	Give	ST516	dfrA14，sul3，qnrS1，emrB，emrR，mdtK，mphA，mrx，aadA23，aac(3)-IId，aac(6')-Iy，aph(3')-Ia ，aph(6)-Id，kdpE，tetA，blaCTX-M-55，LAP-2，bacA，pmrF	kpnF，leuO，mdfA，soxS，soxR，H-NS，golS，sdiA，CRP，marA，baeR，rsmA，marR，acrA，acrB	C-SXT-CIP-NA-AZM-STS-TE-AM-CTX-CAZ-SAM	IncHI2|IncHI2A
SM2023030	stool	Thompson	ST26	dfrA12，dfrA14，sul1，sul2，qnrS1，qepA2，emrB，emrR，mdtK，msrE，mphE，mphA，mrx，aadA2，aadA8，aac(6')-Iy，aph(3'')-Ib，aph(6)-Id，kdpE，tetA ，blaCMY-2，blaTEM-1，bacA，pmrF	kpnF，leuO，mdfA，soxS，soxR，H-NS，golS，sdiA，CRP，marA，baeR，rsmA，marR，acrA，acrB	C-SXT-CIP-NA-AZM-STS-TE-AM-CTX-CAZ-SAM	IncHI2|IncHI2A、IncC
SM2023062	stool	Kentucky	ST198	dfrA14，sul1，gyrA-S83F，gyrA-D87N，parC-S80I，emrB，emrR，mdtK，mphA，mrx，aadA7 ，aadA17，aac(3)-IId，aac(6')-Iaa，aph(3')-Ia ，kdpE，tetA，blaCTX-M-55，bacA，pmrF	kpnF，leuO，mdfA，soxS，soxR，H-NS，golS，sdiA，CRP，marA，baeR，rsmA，marR，acrA，acrB	C-SXT-CIP-NA-AZM-STS-TE-AM-CTX-CAZ-SAM	IncI1-I(Alpha)
SM2023070	stool	I 4,[5],12:i:-	ST34	sul3，qnrS1，emrB，emrR，mdtK，mphA，mrx，aadA23，aac(3)-IId，aac(6')-Iaa，aph(3')-Ia，kdpE，tetA，tetB，tetR，blaCTX-M-55，blaTEM-1，LAP-2，bacA，pmrF	kpnF，leuO，mdfA，soxS，H-NS，golS，sdiA，CRP，marA，baeR，rsmA，marR，acrA，acrB，mdsA，mdsB	C-SXT-CIP-NA-AZM-STS-TE-AM-CTX-CAZ-SAM	IncHI2|IncHI2A
SM2023071	stool	I 4,[5],12:i:-	ST34	dfrA14，sul2，sul3，qnrS1，emrB，emrR，mdtK，mphA，mrx ，aadA23，aac(3)-IId，aac(6')-Iaa，aph(3')-Ia，aph(3'')-Ib，aph(6)-Id，kdpE，tetA，tetB，tetR，blaCTX-M-55，blaTEM-1，LAP-2，bacA，pmrF	kpnF，leuO，mdfA，soxS，H-NS，golS，sdiA，CRP，marA，baeR，rsmA，marR，acrA，acrB，mdsA，mdsB	C-SXT-CIP-NA-AZM-STS-TE-AM-CTX-CAZ-SAM	IncHI2|IncHI2A、IncQ1
SM2023100	stool	Kentucky	ST198	dfrA14，sul1，gyrA-S83F，gyrA-D87N，parC-S80I，emrB，emrR，mdtK，mphA，aadA7，aac(6')-Iaa，aph(3')-Ia，kdpE，tetA，blaCTX-M-55，bacA，pmrF	kpnF，leuO，mdfA，soxS，soxR，H-NS，golS，sdiA，CRP，marA，baeR，rsmA，marR，acrA	C-SXT-CIP-NA-AZM-STS-TE-AM-CTX-CAZ-SAM	None
SM2023101	stool	I 4,[5],12:i:-	ST34	dfrA14，sul2，sul3，qnrS1，emrB，emrR，mdtK，mphA，mrx ，aadA23，aac(3)-IId，aac(6')-Iaa，aph(3')-Ia，aph(6)-Id，kdpE，tetA，tetB，tetR，blaCTX-M-55，blaTEM-1，LAP-2，bacA，pmrF	kpnF，leuO，mdfA，soxS，H-NS，golS，sdiA，CRP，marA，baeR，rsmA，marR，acrA，acrB，mdsA，mdsB	C-SXT-CIP-NA-AZM-STS-TE-AM-CTX-CAZ-SAM	IncHI2|IncHI2A
SM2023107	stool	I 4,[5],12:i:-	ST34	dfrA14，sul2，sul3，qnrS1，emrB，emrR，mdtK，mphA，mrx，aadA23，aac(3)-IId，aac(6')-Iaa，aph(3')-Ia，aph(6)-Id，kdpE，tetA，tetB，tetR，blaCTX-M-55，blaTEM-1，LAP-2，bacA，pmrF	kpnF，leuO，mdfA，soxS，H-NS，golS，sdiA，CRP，marA，baeR，rsmA，marR，acrA，acrB，mdsA，mdsB	C-SXT-CIP-NA-AZM-STS-TE-AM-CTX-CAZ-SAM	IncHI2|IncHI2A
SM2023108	stool	I 4,[5],12:i:-	ST34	dfrA14，sul2，sul3，qnrS1，emrB，emrR，mdtK，mphA，aadA23，aac(3)-IId，aac(6')-Iaa，aph(3')-Ia，aph(6)-Id，kdpE，tetA，tetB，tetR，blaCTX-M-55，blaTEM-1，LAP-2，bacA，pmrF	kpnF，leuO，mdfA，soxS，H-NS，golS，sdiA，CRP，marA，baeR，rsmA，marR，acrA，acrB，mdsA，mdsB	C-SXT-CIP-NA-AZM-STS-TE-AM-CTX-CAZ-SAM	IncHI2|IncHI2A
SM2023109	stool	Manhattan	ST18	emrB，emrR，mdtK，aac(6')-Iaa，kdpE，bacA，pmrF	kpnF，leuO，mdfA，soxS，soxR，H-NS，golS，sdiA，CRP，marA，baeR，rsmA，marR，acrA，acrB	C-SXT-CIP-NA-AZM-STS-TE-AM-CTX-CAZ-SAM	None
SM2023119	stool	Agona	ST13	cmlA1，sul3，qnrS1，emrA，emrB，emrR，mdtK，aadA，aadA2，aadA22，aac(3)-IVa，aac(6')-Iy，aph(3')-Ia ，aph(3'')-Ib ，aph(6)-Id，kdpE，tetA，blaCTX-M-65，bacA，pmrF	kpnF，leuO，mdfA，soxS，soxR，H-NS，golS，sdiA，CRP，marA，baeR，rsmA，marR，acrA，acrB，mdsA	C-SXT-CIP-NA-AZM-STS-TE-AM-CTX-CAZ-SAM	IncI(Gamma)
SM2023120	stool	Enteritidis	ST11	gyrA-D87G，emrB，emrR，mdtK，aac(6')-Iy，kdpE，bacA，pmrF	kpnF，leuO，mdfA，soxS，soxR，H-NS，golS，sdiA，CRP，marA，baeR，rsmA，marR，acrA，acrB	C-SXT-CIP-NA-AZM-STS-TE-AM-CTX-CAZ-SAM	None
SM2023132	stool	I 4,[5],12:i:-	ST34	catB3，dfrA17，sul1，sul2，qnrS1，oqxA，emrB，emrR，mdtK，mrx，aadA5，aac(3)-IVa，aac(6')-Iaa，aac(6')-Ib10，aph(3'')-Ib，aph(6)-Id，kdpE，tetA，blaCTX-M-14，blaOXA-1，blaTEM-1，bacA，pmrF	kpnF，leuO，mdfA，soxS，H-NS，golS，sdiA，CRP，marA，baeR，rsmA，marR，acrA，acrB，mdsA，mdsB	C-SXT-CIP-NA-AZM-STS-TE-AM-CTX-CAZ-SAM	IncHI2|IncHI2A、IncQ1
SM2023134	stool	I 4,[5],12:i:-	ST34	emrB，emrR，mdtK，aac(6')-Iaa，kdpE，tetB，tetR，blaTEM-1，bacA，pmrF	kpnF，leuO，mdfA，soxS，soxR，H-NS，golS，sdiA，CRP，marA，baeR，rsmA，marR，acrA，acrB，mdsA	C-SXT-CIP-AZM-STS-TE-AM-CTX-SAM	None
SM2023135	stool	I 4,[5],12:i:-	ST34	cmlA5，dfrA14，qnrS1，emrB，emrR，mdtK，aadA，aac(6')-Iaa，kdpE，tetA，blaCTX-M-65，bacA，pmrF	kpnF，leuO，mdfA，soxS，H-NS，golS，sdiA，CRP，marA，baeR，rsmA，marR，acrA，mdsA，mdsB	C-SXT-CIP-AZM-STS-TE-AM-CTX-SAM	IncHI2|IncHI2A
SM2023136	stool	Agona	ST13	emrA，emrB，emrR，mdtK，aac(6')-Iy，kdpE，bacA，pmrF	kpnF，leuO，mdfA，soxS，soxR，H-NS，golS，sdiA，CRP，marA，baeR，rsmA，marR，acrA，acrB，mdsA	C-SXT-CIP-AZM-STS-TE-AM-CTX-SAM	None
SM2023137	stool	I 1,4,[5],12:d:-	ST279	emrA，emrB，emrR，mdtK，aac(6')-Iaa，kdpE，bacA，pmrF	kpnF，leuO，mdfA，soxS，soxR，H-NS，golS，sdiA，CRP，marA，baeR，rsmA，marR，acrA，acrB	C-SXT-CIP-AZM-STS-TE-AM-CTX-SAM	None
SM2023140	stool	I 4,[5],12:i:-	ST34	sul2，emrB，emrR，mdtK，aac(6')-Iaa，aph(3'')-Ib，kdpE，tetB，tetR，blaTEM-1，bacA，pmrF	kpnF，leuO，mdfA，soxS，H-NS，golS，sdiA，CRP，marA，baeR，rsmA，marR，acrA，acrB，mdsA，mdsB	C-SXT-CIP-AZM-STS-TE-AM-CTX-SAM	IncQ1
SM2023141	stool	I 4,[5],12:i:-	ST34	emrB，mdtK,aac(6')-Iaa，kdpE，tetB，tetR，blaTEM-1，bacA，pmrF	kpnF，leuO，mdfA，soxS，soxR，H-NS，golS，sdiA，CRP，marA，baeR，rsmA，marR，acrA，acrB，mdsA	C-SXT-CIP-AZM-STS-TE-AM-CTX-SAM	None
SM2023155	stool	Stanley	ST29	dfrA14，sul1 ，sul3，qnrB4，qnrS1，aac(6')-Ib-cr6，emrB，emrR，mrx，aac(3)-IId，aac(6')-Iy，aph(3')-Ia，kdpE，tetA，blaCTX-M-55，blaDHA-1，blaOXA-1，blaTEM-1，LAP-2，bacA，pmrF	kpnF，leuO，mdfA，soxS，soxR，H-NS，golS，sdiA，CRP，marA，baeR，rsmA，marR，acrA，acrB	C-SXT-CIP-NA-AZM-STS-TE-AM-CTX-CAZ-SAM	IncHI2|IncHI2A、IncR
SM2023179	stool	Enteritidis	ST11	emrB，emrR，mdtK，aac(6')-Iy，kdpE，bacA，pmrF	kpnF，leuO，mdfA，soxS，soxR，H-NS，golS，sdiA，CRP，marA，baeR，rsmA，marR，acrA，acrB	C-SXT-CIP-NA-AZM-AN-STS-TE-AM-CTX-CAZ-SAM	None
SM2023226	stool	I 4,[5],12:i:-	ST34	dfrA14，sul3，qnrS1，emrB，emrR，mdtK，mphA ，aadA23，aac(3)-IId，aac(6')-Iaa，aph(3')-Ia，aph(6)-Id ，kdpE，tetA，tetB，tetR，blaCTX-M-55 ， blaTEM-1，bacA，pmrF	kpnF，leuO，mdfA，soxS，H-NS，golS，sdiA，CRP，marA，baeR，rsmA，marR，acrA，acrB，mdsA，mdsB	C-SXT-CIP-NA-AZM-STS-TE-AM-CTX-CAZ-SAM	IncHI2|IncHI2A

## Sheet: Supplementary Data 3
Supplementary Data 3 Summary statistics of filtered long-reads
						Number, percentage and megabases of reads above quality cutoffs
Strain ID	Mean read length	Mean read quality	Median read length	Median read quality	Total data	>=Q7	>=Q10	>=Q12	>=Q15	>=Q18	>=Q20	>=Q30	Genome size(bp)	Contig	Contig N50 (bp)	Longest contig (bp)	Shortest contig (bp)	GC content
SM2019027	13598.3	17.39	6288	18.94	94632 (100.00%) 1286.84Mb	94632 (100.00%) 1286.84Mb	94632 (100.00%) 1286.84Mb	91882 (97.09%) 1255.15Mb	82688 (87.38%) 1140.96Mb	61243 (64.72%) 872.2Mb	26120 (27.60%) 313.31Mb	55 (0.06%) 0.04Mb	5226229	3	4862066	4862066	34274	0.5171
SM2019030	15399.7	17.37	8579	19.01	32451 (100.00%) 499.74Mb	32451 (100.00%) 499.74Mb	32451 (100.00%) 499.74Mb	31440 (96.88%) 486.32Mb	28131 (86.69%) 439.31Mb	21186 (65.29%) 340.65Mb	9299 (28.66%) 135.55Mb	3 (0.01%) 0.0Mb	4682087	1	4682087	4682087	4682087	0.5218
SM2020067	15062.2	17.38	11860	18.93	70513 (100.00%) 1062.08Mb	70513 (100.00%) 1062.08Mb	70513 (100.00%) 1062.08Mb	68472 (97.11%) 1036.39Mb	61718 (87.53%) 941.63Mb	46170 (65.48%) 720.18Mb	17667 (25.05%) 250.22Mb	4 (0.01%) 0.0Mb	4886461	1	4886461	4886461	4886461	0.5223
SM2020068	16476.8	17.34	10103.5	18.9	35044 (100.00%) 577.41Mb	35044 (100.00%) 577.41Mb	35044 (100.00%) 577.41Mb	34069 (97.22%) 563.72Mb	30539 (87.14%) 510.76Mb	22527 (64.28%) 389.11Mb	8799 (25.11%) 131.81Mb	9 (0.03%) 0.01Mb	4934273	1	4934273	4934273	4934273	0.5223
SM2020093	16192.3	17.33	9537	18.86	47843 (100.00%) 774.69Mb	47843 (100.00%) 774.69Mb	47843 (100.00%) 774.69Mb	46501 (97.19%) 758.06Mb	41696 (87.15%) 687.85Mb	30494 (63.74%) 520.93Mb	11999 (25.08%) 180.1Mb	7 (0.01%) 0.0Mb	5062512	2	4861245	4861245	201267	0.5216
SM2020102	13641.4	15.96	8164.5	17.02	73588 (100.00%) 1003.85Mb	73588 (100.00%) 1003.85Mb	73588 (100.00%) 1003.85Mb	70100 (95.26%) 960.23Mb	57768 (78.50%) 806.84Mb	21160 (28.75%) 281.81Mb	2624 (3.57%) 14.44Mb	1 (0.00%) 0.0Mb	4924452	2	4839572	4839572	84880	0.5211
SM2020103	15376.6	16.91	11184	18.2	59543 (100.00%) 915.57Mb	59543 (100.00%) 915.57Mb	59543 (100.00%) 915.57Mb	57650 (96.82%) 888.65Mb	51029 (85.70%) 790.54Mb	32115 (53.94%) 508.31Mb	7564 (12.70%) 90.31Mb	1 (0.00%) 0.0Mb	5177268	3	4859423	4859423	106960	0.5197
SM2020121	15560	16.12	9288	17.26	60975 (100.00%) 948.77Mb	60975 (100.00%) 948.77Mb	60975 (100.00%) 948.77Mb	58168 (95.40%) 907.49Mb	48742 (79.94%) 774.08Mb	20699 (33.95%) 319.59Mb	2988 (4.90%) 21.68Mb	2 (0.00%) 0.0Mb	4679938	1	4679938	4679938	4679938	0.5217
SM2021052	17190.2	16.05	10323	17.18	60119 (100.00%) 1033.46Mb	60119 (100.00%) 1033.46Mb	60119 (100.00%) 1033.46Mb	57267 (95.26%) 989.15Mb	47875 (79.63%) 841.0Mb	19050 (31.69%) 323.89Mb	2300 (3.83%) 17.09Mb	2 (0.00%) 0.0Mb	5287264	2	5026938	5026938	260326	0.519
SM2021073	7454.71	17.16	2404	18.46	73427 (100.00%) 547.38Mb	73427 (100.00%) 547.38Mb	73427 (100.00%) 547.38Mb	71364 (97.19%) 533.39Mb	63623 (86.65%) 478.72Mb	42541 (57.94%) 341.75Mb	15014 (20.45%) 73.38Mb	23 (0.03%) 0.01Mb	5400660	7	5021982	5021982	2986	0.5186
SM2021074	15701.8	16.03	9449	17.17	73873 (100.00%) 1159.94Mb	73873 (100.00%) 1159.94Mb	73873 (100.00%) 1159.94Mb	70352 (95.23%) 1111.79Mb	58469 (79.15%) 944.7Mb	23773 (32.18%) 370.79Mb	3194 (4.32%) 22.62Mb	0 (0.00%) 0.0Mb	5127361	2	5033976	5033976	93385	0.5215
SM2021075	15232.1	17.43	11155.5	18.93	67394 (100.00%) 1026.55Mb	67394 (100.00%) 1026.55Mb	67394 (100.00%) 1026.55Mb	65611 (97.35%) 1002.94Mb	59335 (88.04%) 913.6Mb	44017 (65.31%) 697.68Mb	16743 (24.84%) 237.56Mb	12 (0.02%) 0.01Mb	4880747	1	4880747	4880747	4880747	0.5222
SM2021076	13018.8	17.22	5151	18.7	31529 (100.00%) 410.47Mb	31529 (100.00%) 410.47Mb	31529 (100.00%) 410.47Mb	30628 (97.14%) 399.8Mb	27257 (86.45%) 359.3Mb	19364 (61.42%) 267.45Mb	7055 (22.38%) 75.07Mb	3 (0.01%) 0.0Mb	4792761	1	4792761	4792761	4792761	0.5216
SM2021077	16498.2	16.93	12180	18.3	56522 (100.00%) 932.51Mb	56522 (100.00%) 932.51Mb	56522 (100.00%) 932.51Mb	54618 (96.63%) 902.38Mb	48322 (85.49%) 802.43Mb	31485 (55.70%) 534.11Mb	8164 (14.44%) 112.8Mb	1 (0.00%) 0.0Mb	4730333	2	4680189	4680189	50144	0.5211
SM2021080	9030.44	17.44	2516	18.93	42251 (100.00%) 381.55Mb	42251 (100.00%) 381.55Mb	42251 (100.00%) 381.55Mb	41104 (97.29%) 373.17Mb	36963 (87.48%) 339.25Mb	27024 (63.96%) 260.85Mb	12598 (29.82%) 104.49Mb	23 (0.05%) 0.01Mb	4680200	1	4680200	4680200	4680200	0.5217
SM2021081	16158.9	17.16	11912.5	18.57	59482 (100.00%) 961.16Mb	59482 (100.00%) 961.16Mb	59482 (100.00%) 961.16Mb	57774 (97.13%) 936.27Mb	51786 (87.06%) 845.53Mb	36177 (60.82%) 611.37Mb	8961 (15.07%) 116.65Mb	2 (0.00%) 0.0Mb	4942602	2	4690573	4690573	252029	0.5201
SM2021130	15828.8	16.8	13236.5	18.02	114210 (100.00%) 1807.81Mb	114210 (100.00%) 1807.81Mb	114210 (100.00%) 1807.81Mb	110715 (96.94%) 1754.93Mb	97503 (85.37%) 1550.65Mb	57657 (50.48%) 931.5Mb	9886 (8.66%) 114.77Mb	1 (0.00%) 0.0Mb	4875578	1	4875578	4875578	4875578	0.5213
SM2021136	14744.3	17.22	10900	18.62	89853 (100.00%) 1324.82Mb	89853 (100.00%) 1324.82Mb	89853 (100.00%) 1324.82Mb	87344 (97.21%) 1293.07Mb	78292 (87.13%) 1167.95Mb	55012 (61.22%) 844.44Mb	17385 (19.35%) 225.63Mb	6 (0.01%) 0.0Mb	5121371	7	4776531	4776531	6263	0.5218
SM2021151	15627.7	16.74	12546	17.98	102605 (100.00%) 1603.48Mb	102605 (100.00%) 1603.48Mb	102605 (100.00%) 1603.48Mb	99214 (96.70%) 1551.87Mb	87095 (84.88%) 1370.53Mb	50923 (49.63%) 815.09Mb	8811 (8.59%) 101.58Mb	0 (0.00%) 0.0Mb	4668896	1	4668896	4668896	4668896	0.523
SM2021168	13676.5	17.37	6282	18.89	65170 (100.00%) 891.29Mb	65170 (100.00%) 891.29Mb	65170 (100.00%) 891.29Mb	63351 (97.21%) 869.4Mb	56878 (87.28%) 784.48Mb	41788 (64.12%) 596.62Mb	17295 (26.54%) 208.67Mb	19 (0.03%) 0.01Mb	5230666	2	5038402	5038402	192264	0.5197
SM2021172	15557.3	16.97	12246.5	18.29	118574 (100.00%) 1844.69Mb	118574 (100.00%) 1844.69Mb	118574 (100.00%) 1844.69Mb	114881 (96.89%) 1790.12Mb	101859 (85.90%) 1595.93Mb	65827 (55.52%) 1052.39Mb	16677 (14.06%) 215.73Mb	2 (0.00%) 0.0Mb	4812183	1	4812183	4812183	4812183	0.5216
SM2021174	12212.1	16.02	5110	17.12	71159 (100.00%) 869.0Mb	71159 (100.00%) 869.0Mb	71159 (100.00%) 869.0Mb	67662 (95.09%) 830.62Mb	55985 (78.68%) 702.18Mb	22857 (32.12%) 268.15Mb	3824 (5.37%) 17.64Mb	6 (0.01%) 0.0Mb	5249611	2	5031511	5031511	218100	0.5197
SM2021210	8337.58	17.41	2099	18.93	48750 (100.00%) 406.46Mb	48750 (100.00%) 406.46Mb	48750 (100.00%) 406.46Mb	47340 (97.11%) 396.54Mb	42456 (87.09%) 360.16Mb	30970 (63.53%) 275.77Mb	14869 (30.50%) 111.93Mb	28 (0.06%) 0.02Mb	4679858	1	4679858	4679858	4679858	0.5217
SM2021225	15523.5	16.18	10664	17.28	100335 (100.00%) 1557.55Mb	100335 (100.00%) 1557.55Mb	100335 (100.00%) 1557.55Mb	96012 (95.69%) 1494.88Mb	81171 (80.90%) 1281.12Mb	34288 (34.17%) 535.33Mb	4330 (4.32%) 36.5Mb	1 (0.00%) 0.0Mb	4744344	2	4680009	4680009	64335	0.5217
SM2021226	15925.1	16.79	11355	18.06	68282 (100.00%) 1087.4Mb	68282 (100.00%) 1087.4Mb	68282 (100.00%) 1087.4Mb	66065 (96.75%) 1053.24Mb	58042 (85.00%) 931.37Mb	34970 (51.21%) 573.2Mb	6803 (9.96%) 76.64Mb	4 (0.01%) 0.0Mb	4650029	1	4650029	4650029	4650029	0.5228
SM2021248	15443.9	16.93	9803	18.27	55950 (100.00%) 864.08Mb	55950 (100.00%) 864.08Mb	55950 (100.00%) 864.08Mb	54120 (96.73%) 838.18Mb	47951 (85.70%) 745.87Mb	30835 (55.11%) 490.94Mb	8003 (14.30%) 96.0Mb	4 (0.01%) 0.0Mb	5075010	3	4733987	4733987	83954	0.519
SM2022041	16167	16.11	11278	17.25	88171 (100.00%) 1425.46Mb	88171 (100.00%) 1425.46Mb	88171 (100.00%) 1425.46Mb	84113 (95.40%) 1365.22Mb	70405 (79.85%) 1163.38Mb	29688 (33.67%) 482.54Mb	3666 (4.16%) 32.69Mb	0 (0.00%) 0.0Mb	4896277	2	4801576	4801576	94701	0.5223
SM2022097	13965.7	16.02	6500	17.08	87472 (100.00%) 1221.6Mb	87472 (100.00%) 1221.6Mb	87472 (100.00%) 1221.6Mb	83345 (95.28%) 1168.4Mb	69205 (79.12%) 990.94Mb	26614 (30.43%) 358.61Mb	4131 (4.72%) 20.71Mb	1 (0.00%) 0.0Mb	5070649	2	4864201	4864201	206448	0.5185
SM2022100	17465.6	17.38	11185	18.92	37105 (100.00%) 648.06Mb	37105 (100.00%) 648.06Mb	37105 (100.00%) 648.06Mb	36021 (97.08%) 632.69Mb	32523 (87.65%) 575.92Mb	24091 (64.93%) 437.26Mb	9419 (25.38%) 147.68Mb	7 (0.02%) 0.0Mb	4879452	1	4879452	4879452	4879452	0.5222
SM2022223	16673.7	16.68	12151	17.85	66663 (100.00%) 1111.52Mb	66663 (100.00%) 1111.52Mb	66663 (100.00%) 1111.52Mb	64585 (96.88%) 1078.9Mb	56524 (84.79%) 949.38Mb	31245 (46.87%) 537.71Mb	4310 (6.47%) 44.24Mb	1 (0.00%) 0.0Mb	4921953	2	4660384	4660384	261569	0.5195
SM2023030	16537.3	16.92	11675	18.26	48515 (100.00%) 802.31Mb	48515 (100.00%) 802.31Mb	48515 (100.00%) 802.31Mb	46936 (96.75%) 778.4Mb	41493 (85.53%) 691.23Mb	26651 (54.93%) 455.27Mb	6676 (13.76%) 88.11Mb	6 (0.01%) 0.0Mb	5134396	3	4828231	4828231	142369	0.5207
SM2023062	15838.8	16.78	11058	18.11	27622 (100.00%) 437.5Mb	27622 (100.00%) 437.5Mb	27622 (100.00%) 437.5Mb	26678 (96.58%) 423.57Mb	23282 (84.29%) 373.02Mb	14401 (52.14%) 237.15Mb	3318 (12.01%) 36.94Mb	2 (0.01%) 0.0Mb	5031726	3	4924806	4924806	22296	0.5214
SM2023070	14374.8	16.07	6966	17.18	48192 (100.00%) 692.75Mb	48192 (100.00%) 692.75Mb	48192 (100.00%) 692.75Mb	45996 (95.44%) 662.99Mb	38317 (79.51%) 562.76Mb	15536 (32.24%) 218.8Mb	2270 (4.71%) 12.94Mb	0 (0.00%) 0.0Mb	5305587	2	5041259	5041259	264328	0.5183
SM2023071	15788.2	16.1	9525	17.19	46857 (100.00%) 739.79Mb	46857 (100.00%) 739.79Mb	46857 (100.00%) 739.79Mb	44807 (95.62%) 709.11Mb	37527 (80.09%) 604.62Mb	15146 (32.32%) 238.12Mb	2036 (4.35%) 13.37Mb	2 (0.00%) 0.0Mb	5303009	2	5030461	5030461	272548	0.5191
SM2023100	16035	16.86	10299	18.17	18803 (100.00%) 301.51Mb	18803 (100.00%) 301.51Mb	18803 (100.00%) 301.51Mb	18228 (96.94%) 292.12Mb	16029 (85.25%) 258.99Mb	9974 (53.04%) 167.44Mb	2277 (12.11%) 27.43Mb	1 (0.01%) 0.0Mb	4941442	1	4941442	4941442	4941442	0.5221
SM2023101	16913.7	16.05	10573	17.17	42546 (100.00%) 719.61Mb	42546 (100.00%) 719.61Mb	42546 (100.00%) 719.61Mb	40573 (95.36%) 689.9Mb	33723 (79.26%) 584.25Mb	13550 (31.85%) 225.09Mb	1698 (3.99%) 11.92Mb	0 (0.00%) 0.0Mb	5277733	2	5004980	5004980	272753	0.5191
SM2023107	14823.1	16.08	7412	17.16	95843 (100.00%) 1420.69Mb	95843 (100.00%) 1420.69Mb	95843 (100.00%) 1420.69Mb	91560 (95.53%) 1362.5Mb	76357 (79.67%) 1154.77Mb	30779 (32.11%) 445.19Mb	4481 (4.68%) 26.63Mb	2 (0.00%) 0.0Mb	5289569	2	5016818	5016818	272751	0.519
SM2023108	16519.4	16.07	9440	17.14	64365 (100.00%) 1063.27Mb	64365 (100.00%) 1063.27Mb	64365 (100.00%) 1063.27Mb	61459 (95.49%) 1020.33Mb	51252 (79.63%) 867.42Mb	20115 (31.25%) 327.19Mb	2679 (4.16%) 18.71Mb	1 (0.00%) 0.0Mb	5277732	2	5004987	5004987	272745	0.5191
SM2023109	15220.9	17.45	8135.5	19.01	50864 (100.00%) 774.2Mb	50864 (100.00%) 774.2Mb	50864 (100.00%) 774.2Mb	49471 (97.26%) 755.57Mb	44590 (87.67%) 688.17Mb	33295 (65.46%) 532.24Mb	14508 (28.52%) 208.41Mb	16 (0.03%) 0.01Mb	4781800	1	4781800	4781800	4781800	0.5217
SM2023119	13832	16.1	6906	17.18	109339 (100.00%) 1512.38Mb	109339 (100.00%) 1512.38Mb	109339 (100.00%) 1512.38Mb	104379 (95.46%) 1451.73Mb	87222 (79.77%) 1239.29Mb	35860 (32.80%) 488.97Mb	5407 (4.95%) 30.01Mb	2 (0.00%) 0.0Mb	4954700	2	4868294	4868294	86406	0.5203
SM2023120	16903	16.11	10614.5	17.26	40554 (100.00%) 685.49Mb	40554 (100.00%) 685.49Mb	40554 (100.00%) 685.49Mb	38665 (95.34%) 654.77Mb	32355 (79.78%) 559.22Mb	13740 (33.88%) 233.75Mb	1835 (4.52%) 15.23Mb	0 (0.00%) 0.0Mb	4679895	1	4679895	4679895	4679895	0.5217
SM2023132	15197.1	16.04	8282.5	17.16	44472 (100.00%) 675.84Mb	44472 (100.00%) 675.84Mb	44472 (100.00%) 675.84Mb	42350 (95.23%) 645.75Mb	35204 (79.16%) 550.11Mb	14029 (31.55%) 211.23Mb	1948 (4.38%) 12.44Mb	4 (0.01%) 0.0Mb	5271617	2	5013604	5013604	258013	0.5194
SM2023134	16738.3	16	11063	17.07	43461 (100.00%) 727.46Mb	43461 (100.00%) 727.46Mb	43461 (100.00%) 727.46Mb	41503 (95.49%) 697.01Mb	34453 (79.27%) 590.02Mb	12460 (28.67%) 203.0Mb	1409 (3.24%) 9.04Mb	2 (0.00%) 0.0Mb	4958215	1	4958215	4958215	4958215	0.5217
SM2023135	15900.5	16.08	9525.5	17.17	58550 (100.00%) 930.97Mb	58550 (100.00%) 930.97Mb	58550 (100.00%) 930.97Mb	55973 (95.60%) 894.98Mb	46560 (79.52%) 760.42Mb	18666 (31.88%) 297.23Mb	2612 (4.46%) 17.17Mb	0 (0.00%) 0.0Mb	5260228	2	5032034	5032034	228194	0.519
SM2023136	17636.2	16.13	12246	17.23	82355 (100.00%) 1452.43Mb	82355 (100.00%) 1452.43Mb	82355 (100.00%) 1452.43Mb	78783 (95.66%) 1393.42Mb	66164 (80.34%) 1189.26Mb	27008 (32.79%) 470.37Mb	3409 (4.14%) 28.6Mb	3 (0.00%) 0.0Mb	4849846	1	4849846	4849846	4849846	0.5196
SM2023137	17838.9	17.16	12812	18.57	25288 (100.00%) 451.11Mb	25288 (100.00%) 451.11Mb	25288 (100.00%) 451.11Mb	24585 (97.22%) 440.76Mb	22002 (87.01%) 397.63Mb	15379 (60.82%) 286.45Mb	3876 (15.33%) 53.1Mb	2 (0.01%) 0.0Mb	4755028	1	4755028	4755028	4755028	0.5218
SM2023140	12511.8	15.85	5143	16.84	53053 (100.00%) 663.79Mb	53053 (100.00%) 663.79Mb	53053 (100.00%) 663.79Mb	50502 (95.19%) 633.45Mb	41026 (77.33%) 527.25Mb	13448 (25.35%) 152.41Mb	1910 (3.60%) 6.71Mb	2 (0.00%) 0.0Mb	5009618	1	5009618	5009618	5009618	0.5219
SM2023141	17651.8	15.99	11809	17.04	54407 (100.00%) 960.38Mb	54407 (100.00%) 960.38Mb	54407 (100.00%) 960.38Mb	51868 (95.33%) 917.79Mb	43246 (79.49%) 778.15Mb	15309 (28.14%) 261.74Mb	1595 (2.93%) 10.85Mb	0 (0.00%) 0.0Mb	4958477	1	4958477	4958477	4958477	0.5217
SM2023155	14866.6	16.9	9270	18.24	26711 (100.00%) 397.1Mb	26711 (100.00%) 397.1Mb	26711 (100.00%) 397.1Mb	25839 (96.74%) 386.15Mb	22688 (84.94%) 340.63Mb	14453 (54.11%) 225.15Mb	3930 (14.71%) 45.02Mb	5 (0.02%) 0.0Mb	5203110	4	4764673	4764673	68743	0.5196
SM2023179	16022	16.95	11238	18.3	69455 (100.00%) 1112.81Mb	69455 (100.00%) 1112.81Mb	69455 (100.00%) 1112.81Mb	67142 (96.67%) 1077.88Mb	59556 (85.75%) 961.88Mb	38578 (55.54%) 640.26Mb	10379 (14.94%) 134.71Mb	5 (0.01%) 0.0Mb	4680151	1	4680151	4680151	4680151	0.5218
SM2023226	12995.2	15.87	5493	16.87	68728 (100.00%) 893.14Mb	68728 (100.00%) 893.14Mb	68728 (100.00%) 893.14Mb	65534 (95.35%) 853.34Mb	53346 (77.62%) 713.5Mb	17382 (25.29%) 205.9Mb	2427 (3.53%) 8.48Mb	3 (0.00%) 0.0Mb	5267413	2	5003176	5003176	264237	0.519

## Sheet: Supplementary Data 4
Supplementary Data 4 ARGs of XDR Salmonella isolates located on plasmids
Strain ID	Transfer mechanism	Plasmid	Contig	Serovar	dfrA14	dfrA12	dfrA27	dfrA17	sul3	sul1	sul2	blaCMY-2	blaCTX-M-65	blaCTX-M-55	blaTEM-1	blaCTX-M-64	blaOXA-1	blaNDM-1	blaDHA-1	blaCTX-M-14	qnrS2	qnrS1	qnrA1	qepA2	qnrB6	qnrB4	oqxA	oqxB	aac(6')-Ib10	aadA2	aadA22	aadA	aadA5	aadA16	aadA3	aadA8	aph(3')-Ia	aph(4)-Ia	ant(2'')-Ia	aac(3)-IId	aac(3)-IVa	aph(3'')-Ib	aph(6)-Id	tet(A)	tet(M)	mphA	msrE	mphE	mrx
SM2019027-p1	Conjugative	IncHI2/IncHI2A	contig_2	Agona	1	0	0	0	0	0	0	0	0	1	0	0	0	0	0	0	0	1	0	0	0	0	0	0	0	0	0	0	0	0	0	0	1	0	0	0	0	0	0	0	0	1	0	0	1
SM2019027-p2	Mobilizable	IncX1	contig_3	Agona	1	0	0	0	1	0	0	0	0	0	1	0	0	0	0	0	0	0	0	0	0	0	0	0	0	0	0	0	0	0	0	0	0	0	0	0	0	0	0	1	0	0	0	0	0
SM2020093-p1	Non-Mobilizable	IncA	contig_2	Typhimurium	0	1	0	0	0	3	0	0	0	0	0	0	1	0	1	0	0	0	0	0	0	1	0	0	1	1	0	0	0	0	0	0	1	0	0	0	0	1	1	0	0	1	0	0	1
SM2020102-p1	Conjugative	IncI1-I(Alpha)	contig_2	Typhimurium	0	0	0	0	0	0	0	0	0	0	0	0	0	0	0	0	0	0	0	0	0	0	0	0	0	0	0	0	0	0	0	0	0	0	0	0	0	0	0	0	0	0	0	0	0
SM2020103-p2	Non-Mobilizable	IncFIB(S)	contig_3	Typhimurium	0	0	0	0	0	0	0	0	0	0	0	0	0	0	0	0	1	0	0	0	0	0	1	0	0	0	0	0	0	0	0	0	0	0	0	0	0	0	0	0	0	0	0	0	0
SM2020103-p2	Non-Mobilizable	IncFII(S)	contig_3	Typhimurium	0	0	0	0	0	0	0	0	0	0	0	0	0	0	0	0	0	0	0	0	0	0	0	0	0	0	0	0	0	0	0	0	0	0	0	0	0	0	0	0	0	0	0	0	0
SM2020103-p1	Conjugative	IncHI2/IncHI2A	contig_2	Typhimurium	0	0	1	0	0	1	0	0	0	0	0	1	0	0	0	0	0	0	0	0	0	0	0	0	0	0	0	0	0	1	0	0	0	0	0	0	0	0	0	1	0	1	0	0	1
SM2021052-p1	Conjugative	IncHI2/IncHI2A	contig_2	I 4,[5],12:i:-	0	0	0	1	0	1	1	0	1	0	0	0	1	0	0	0	0	1	0	0	0	0	1	0	1	0	0	0	1	0	0	0	0	1	0	0	1	0	0	0	0	1	0	0	1
SM2021052	Non-Mobilizable	IncQ1	contig_1	I 4,[5],12:i:-	0	0	0	0	0	0	0	0	0	0	0	0	0	0	0	0	0	0	0	0	0	0	0	0	0	0	0	0	0	0	0	0	0	0	0	0	0	0	0	0	0	0	0	0	0
SM2021073-p1	Conjugative	IncHI2/IncHI2A	contig_2	I 4,[5],12:i:-	0	1	0	0	1	1	1	0	0	0	0	0	1	0	0	1	1	0	0	0	0	0	2	0	1	1	0	1	0	0	0	0	1	1	0	0	1	0	0	0	0	0	0	0	0
SM2021073	Non-Mobilizable	IncQ1	contig_1	I 4,[5],12:i:-	0	0	0	0	0	0	0	0	0	0	0	0	0	0	0	0	0	0	0	0	0	0	0	0	0	0	0	0	0	0	0	0	0	0	0	0	0	0	0	0	0	0	0	0	0
SM2021074-p1	Mobilizable	p0111	contig_2	I 4,[5],12:i:-	1	0	0	0	0	0	1	0	0	0	1	0	0	0	0	0	0	1	0	0	0	0	0	0	0	0	0	0	0	0	0	0	0	0	0	0	0	1	0	0	0	0	0	0	0
SM2021081-p1	Conjugative	IncFIA(HI1)/IncHI1A/IncHI1B(R27)	contig_2	Goldcoast	0	1	0	0	1	0	1	0	0	0	1	0	0	0	0	0	0	1	0	0	0	0	0	0	0	1	0	1	0	0	0	0	0	0	0	0	0	0	0	1	1	0	0	0	0
SM2021168-p1	Non-Mobilizable	IncHI2/IncHI2A	contig_2	Typhimurium	0	0	0	0	1	2	1	0	0	0	0	0	0	1	0	0	0	0	0	0	0	0	1	1	0	1	0	1	0	0	0	0	1	0	0	1	1	0	0	1	0	1	0	0	1
SM2021168	Non-Mobilizable	IncQ1	contig_1	Typhimurium	0	0	0	0	0	0	0	0	0	0	0	0	0	0	0	0	0	0	0	0	0	0	0	0	0	0	0	0	0	0	0	0	0	0	0	0	0	0	0	0	0	0	0	0	0
SM2021174-p1	Non-Mobilizable	IncHI2/IncHI2A	contig_2	I 4,[5],12:i:-	0	0	0	0	0	3	1	0	0	0	0	0	1	0	0	0	0	0	1	0	0	0	0	0	1	0	0	0	0	0	1	0	0	1	1	0	1	0	0	0	0	0	0	0	0
SM2021225-p1	Non-Mobilizable	IncFIB(S)	contig_2	Enteritidis	0	0	0	0	0	0	0	0	0	0	1	0	0	0	0	0	0	0	0	0	0	0	0	0	0	0	0	0	0	0	0	0	0	0	0	0	0	0	0	0	0	0	0	0	0
SM2021225-p1	Non-Mobilizable	IncFII(S)	contig_2	Enteritidis	0	0	0	0	0	0	0	0	0	0	0	0	0	0	0	0	0	0	0	0	0	0	0	0	0	0	0	0	0	0	0	0	0	0	0	0	0	0	0	0	0	0	0	0	0
SM2021248-p2	Conjugative	IncB/O/K/Z	contig_3	Litchfield	0	0	0	0	0	0	0	0	0	0	0	0	0	0	0	0	0	0	0	0	0	0	0	0	0	0	0	0	0	0	0	0	0	0	0	0	0	0	0	0	0	0	0	0	0
SM2021248-p1	Conjugative	IncHI2/IncHI2A	contig_2	Litchfield	1	0	0	0	1	0	0	0	0	1	0	0	0	0	0	0	0	1	0	0	0	0	0	0	0	0	1	0	0	0	0	0	1	0	0	1	0	0	1	1	0	1	0	0	1
SM2022041-p1	Non-Mobilizable	IncFIB(K)	contig_2	London	0	0	1	0	0	2	1	0	0	0	1	0	0	0	0	0	0	0	0	0	1	0	0	0	1	0	0	0	0	1	0	0	0	0	0	1	0	0	1	1	0	1	0	0	1
SM2022097-p1	Non-Mobilizable	IncHI2/IncHI2A	contig_2	Kentucky	0	1	0	0	0	1	1	0	1	0	0	0	1	0	0	0	0	0	0	0	0	0	0	0	1	0	0	0	0	0	0	0	1	0	0	0	1	0	0	0	0	0	0	0	0
SM2022223-p1	Conjugative	IncHI2/IncHI2A	contig_2	Give	1	0	0	0	1	0	0	0	0	1	0	0	0	0	0	0	0	1	0	0	0	0	0	0	0	0	1	0	0	0	0	0	1	0	0	1	0	0	0	1	0	1	0	0	1
SM2023030-p2	Non-Mobilizable	IncC	contig_3	Thompson	0	1	0	0	0	1	1	1	0	0	1	0	0	0	0	0	0	1	0	1	0	0	0	0	0	1	0	0	0	0	0	0	0	0	0	0	0	1	1	1	0	0	0	0	1
SM2023030-p1	Non-Mobilizable	IncHI2/IncHI2A	contig_2	Thompson	1	0	0	0	0	1	0	0	0	0	0	0	0	0	0	0	0	0	0	0	0	0	0	0	0	0	0	0	0	0	0	1	0	0	0	0	0	0	0	0	0	2	1	1	1
SM2023062-p1	Conjugative	IncI1-I(Alpha)	contig_2	Kentucky	0	0	0	0	0	0	0	0	0	0	0	0	0	0	0	0	0	0	0	0	0	0	0	0	0	0	0	0	0	0	0	0	0	0	0	0	0	0	0	0	0	0	0	0	0
SM2023070-p1	Conjugative	IncHI2/IncHI2A	contig_2	I 4,[5],12:i:-	0	0	0	0	1	0	0	0	0	1	1	0	0	0	0	0	0	1	0	0	0	0	0	0	0	0	1	0	0	0	0	0	1	0	0	1	0	0	0	1	0	1	0	0	1
SM2023071-p1	Conjugative	IncHI2/IncHI2A	contig_2	I 4,[5],12:i:-	1	0	0	0	1	0	1	0	0	1	1	0	0	0	0	0	0	1	0	0	0	0	0	0	0	0	1	0	0	0	0	0	1	0	0	1	0	0	1	1	0	1	0	0	1
SM2023071	Non-Mobilizable	IncQ1	contig_1	I 4,[5],12:i:-	0	0	0	0	0	0	0	0	0	0	0	0	0	0	0	0	0	0	0	0	0	0	0	0	0	0	0	0	0	0	0	0	0	0	0	0	0	0	0	0	0	0	0	0	0
SM2023101-p1	Conjugative	IncHI2/IncHI2A	contig_2	I 4,[5],12:i:-	1	0	0	0	1	0	1	0	0	1	1	0	0	0	0	0	0	1	0	0	0	0	0	0	0	0	1	0	0	0	0	0	1	0	0	1	0	0	1	1	0	1	0	0	1
SM2023107-p1	Conjugative	IncHI2/IncHI2A	contig_2	I 4,[5],12:i:-	1	0	0	0	1	0	1	0	0	1	1	0	0	0	0	0	0	1	0	0	0	0	0	0	0	0	1	0	0	0	0	0	1	0	0	1	0	0	1	1	0	1	0	0	1
SM2023108-p1	Conjugative	IncHI2/IncHI2A	contig_2	I 4,[5],12:i:-	1	0	0	0	1	0	1	0	0	1	1	0	0	0	0	0	0	1	0	0	0	0	0	0	0	0	1	0	0	0	0	0	1	0	0	1	0	0	1	1	0	1	0	0	0
SM2023119-p1	Conjugative	IncI(Gamma)	contig_2	Agona	0	0	0	0	0	0	0	0	0	0	0	0	0	0	0	0	0	0	0	0	0	0	0	0	0	0	0	0	0	0	0	0	0	0	0	0	0	0	0	0	0	0	0	0	0
SM2023132-p1	Conjugative	IncHI2/IncHI2A	contig_2	I 4,[5],12:i:-	0	0	0	1	0	1	1	0	0	0	0	0	1	0	0	1	0	1	0	0	0	0	1	0	1	0	0	0	1	0	0	0	0	0	0	0	1	0	0	1	0	0	0	0	1
SM2023132	Non-Mobilizable	IncQ1	contig_1	I 4,[5],12:i:-	0	0	0	0	0	0	0	0	0	0	0	0	0	0	0	0	0	0	0	0	0	0	0	0	0	0	0	0	0	0	0	0	0	0	0	0	0	0	0	0	0	0	0	0	0
SM2023135-p1	Conjugative	IncHI2/IncHI2A	contig_2	I 4,[5],12:i:-	1	0	0	0	0	0	0	0	1	0	0	0	0	0	0	0	0	1	0	0	0	0	0	0	0	0	0	1	0	0	0	0	0	0	0	0	0	0	0	1	0	0	0	0	0
SM2023140	Non-Mobilizable	IncQ1	contig_1	I 4,[5],12:i:-	0	0	0	0	0	0	0	0	0	0	0	0	0	0	0	0	0	0	0	0	0	0	0	0	0	0	0	0	0	0	0	0	0	0	0	0	0	0	0	0	0	0	0	0	0
SM2023155-p1	Conjugative	IncHI2/IncHI2A	contig_2	Stanley	1	0	0	0	1	0	0	0	0	1	1	0	0	0	0	0	0	1	0	0	0	0	0	0	0	0	0	0	0	0	0	0	1	0	0	1	0	0	0	0	0	0	0	0	0
SM2023155-p3	Mobilizable	IncR	contig_4	Stanley	0	0	0	0	0	1	0	0	0	0	0	0	0	0	0	0	0	0	0	0	0	1	0	0	0	0	0	0	0	0	0	0	1	0	0	0	0	0	0	1	0	0	0	0	1
SM2023226-p1	Conjugative	IncHI2/IncHI2A	contig_2	I 4,[5],12:i:-	1	0	0	0	1	0	0	0	0	1	1	0	0	0	0	0	0	1	0	0	0	0	0	0	0	0	1	0	0	0	0	0	1	0	0	1	0	0	1	1	0	1	0	0	0
[truncated: 14 more columns]
